# Supplementary material for: Screening and diagnostic testing protocols for HIV and Syphilis infections in health care setting in Qatar: Evaluation and recommendations
Source: PLoS One. 2023 Feb 7;18(2):e0278079. doi: 10.1371/journal.pone.0278079 (PMC9904467; doi:10.1371/journal.pone.0278079)
Supplement: S1 Table — (XLSX) [file pone.0278079.s001.xlsx]

## Sheet: Sheet1
TEST_CODE	QUANTITATIVE_RESULTS	QUALITATIVE_RESULTS
ANTI-HIV	2.3164	Reactive
ANTI-HIV	2.6898	Reactive
HIV1-LIA		NEG
HIV1-PCR		NEG
HIV2-LIA		NEG
ANTI-HIV	1.057	Reactive
ANTI-HIV	1.332	Reactive
ANTI-HIV	1.1838	Reactive
HIV1-LIA		NEG
HIV1-PCR		NEG
HIV2-LIA		NEG
ANTI-HIV	2.9113	Reactive
HIV1-LIA		NEG
HIV1-PCR		NEG
HIV2-LIA		NEG
ANTI-HIV	6.0509	Reactive
ANTI-HIV	5.2002	Reactive
HIV1-LIA		NEG
HIV1-PCR		NEG
HIV2-LIA		NEG
ANTI-HIV	1.7897	Reactive
ANTI-HIV	1.5668	Reactive
HIV1-LIA		NEG
HIV1-PCR		NEG
HIV2-LIA		NEG
ANTI-HIV	26.6564	Reactive
ANTI-HIV	29.6258	Reactive
HIV1-LIA		POS
HIV1-PCR		POS
HIV2-LIA		NEG
ANTI-HIV	1.2552	Reactive
ANTI-HIV	1.2445	Reactive
HIV1-LIA		NEG
HIV1-PCR		NEG
HIV2-LIA		NEG
ANTI-HIV	1.156	Reactive
ANTI-HIV	1.9103	Reactive
HIV1-LIA		NEG
HIV1-PCR		NEG
HIV2-LIA		NEG
ANTI-HIV	1.0197	Reactive
ANTI-HIV	1.0232	Reactive
HIV1-LIA		NEG
HIV1-PCR		NEG
HIV2-LIA		NEG
ANTI-HIV	1.1406	Reactive
ANTI-HIV	1.1808	Reactive
HIV1-LIA		NEG
HIV1-PCR		NEG
HIV2-LIA		NEG
ANTI-HIV	2.7224	Reactive
ANTI-HIV	2.8686	Reactive
HIV1-LIA		NEG
HIV1-PCR		NEG
HIV2-LIA		NEG
ANTI-HIV	6.9295	Reactive
ANTI-HIV	5.6968	Reactive
HIV1-LIA		NEG
HIV1-PCR		NEG
HIV2-LIA		NEG
ANTI-HIV	1.1132	Reactive
ANTI-HIV	1.7058	Reactive
HIV1-LIA		NEG
HIV1-PCR		NEG
HIV2-LIA		NEG
ANTI-HIV	1.5518	Reactive
ANTI-HIV	1.4319	Reactive
ANTI-HIV	1.4837	Reactive
HIV1-LIA		NEG
HIV1-PCR		NEG
HIV2-LIA		NEG
HIV1-LIA		NEG
HIV1-PCR		NEG
HIV2-LIA		NEG
ANTI-HIV	1.4102	Reactive
ANTI-HIV	1.291	Reactive
HIV1-LIA		NEG
HIV1-PCR		NEG
HIV2-LIA		NEG
ANTI-HIV	1.2704	Reactive
ANTI-HIV	1.1718	Reactive
HIV1-LIA		NEG
HIV1-PCR		NEG
HIV2-LIA		NEG
ANTI-HIV	2.8345	Reactive
ANTI-HIV	4.463	Reactive
HIV1-LIA		NEG
HIV1-PCR		NEG
HIV2-LIA		NEG
ANTI-HIV	33.0917	Reactive
ANTI-HIV	5.9475	Reactive
ANTI-HIV	5.668	Reactive
HIV1-LIA		NEG
HIV1-PCR		NEG
HIV2-LIA		NEG
ANTI-HIV	1.3333	Reactive
ANTI-HIV	1.1304	Reactive
ANTI-HIV	109.31	Reactive
ANTI-HIV	141.95	Reactive
HIV1-LIA		POS
HIV1-PCR		POS
HIV2-LIA		NEG
ANTI-HIV	1.6741	Reactive
ANTI-HIV	321.808	Reactive
ANTI-HIV	271.19	Reactive
HIV1-LIA		POS
HIV1-PCR		POS
HIV2-LIA		NEG
ANTI-HIV	1.6663	Reactive
ANTI-HIV	1.1832	Reactive
HIV1-LIA		NEG
HIV1-PCR		NEG
HIV2-LIA		NEG
ANTI-HIV	1.0493	Reactive
ANTI-HIV	1.3189	Reactive
HIV1-LIA		NEG
HIV1-PCR		NEG
HIV2-LIA		NEG
ANTI-HIV	1.1906	Reactive
ANTI-HIV	1.5536	Reactive
HIV1-LIA		NEG
HIV1-PCR		NEG
HIV2-LIA		NEG
ANTI-HIV	1.0564	Reactive
ANTI-HIV	1.0473	Reactive
HIV1-LIA		NEG
HIV1-PCR		NEG
HIV2-LIA		NEG
ANTI-HIV	1.0013	Reactive
ANTI-HIV	1.0372	Reactive
HIV1-LIA		NEG
HIV1-PCR		NEG
HIV2-LIA		NEG
HIV1-LIA		NEG
HIV1-PCR		NEG
HIV2-LIA		NEG
ANTI-HIV	2.6259	Reactive
ANTI-HIV	2.8641	Reactive
HIV1-LIA		NEG
HIV1-PCR		NEG
HIV2-LIA		NEG
ANTI-HIV	1.1278	Reactive
ANTI-HIV	1.2404	Reactive
HIV1-LIA		NEG
HIV1-PCR		NEG
HIV2-LIA		NEG
ANTI-HIV	1.0146	Reactive
ANTI-HIV	1.2434	Reactive
ANTI-HIV	1.1768	Reactive
HIV1-LIA		NEG
HIV1-PCR		NEG
HIV2-LIA		NEG
ANTI-HIV	2.9694	Reactive
ANTI-HIV	3.5714	Reactive
HIV1-LIA		NEG
HIV1-PCR		NEG
HIV2-LIA		NEG
ANTI-HIV	1.4514	Reactive
ANTI-HIV	1.3107	Reactive
ANTI-HIV	1.027	Reactive
HIV1-LIA		NEG
HIV1-PCR		NEG
HIV2-LIA		NEG
ANTI-HIV	1.2322	Reactive
ANTI-HIV	1.1352	Reactive
HIV1-LIA		NEG
HIV1-PCR		NEG
HIV2-LIA		NEG
ANTI-HIV	5.498	Reactive
ANTI-HIV	7.4169	Reactive
ANTI-HIV	1.4497	Reactive
ANTI-HIV	2.0006	Reactive
HIV1-LIA		NEG
HIV1-PCR		NEG
HIV2-LIA		NEG
ANTI-HIV	1.1355	Reactive
ANTI-HIV	1.1904	Reactive
HIV1-LIA		NEG
HIV1-PCR		NEG
HIV2-LIA		NEG
ANTI-HIV	1.102	Reactive
ANTI-HIV	1.3864	Reactive
HIV1-LIA		NEG
HIV1-PCR		NEG
HIV2-LIA		NEG
ANTI-HIV	166.631	Reactive
ANTI-HIV	172.994	Reactive
HIV1-LIA		POS
HIV1-PCR		POS
HIV2-LIA		NEG
ANTI-HIV	1.8654	Reactive
ANTI-HIV	2.2866	Reactive
HIV1-LIA		NEG
HIV1-PCR		NEG
HIV2-LIA		NEG
ANTI-HIV	2.0656	Reactive
ANTI-HIV	1.0464	Reactive
ANTI-HIV	1.3149	Reactive
ANTI-HIV	1.1142	Reactive
HIV1-LIA		NEG
HIV1-PCR		NEG
HIV2-LIA		NEG
ANTI-HIV	353.265	Reactive
ANTI-HIV	389.218	Reactive
HIV1-LIA		POS
HIV1-PCR		POS
HIV2-LIA		NEG
ANTI-HIV	1.0838	Reactive
ANTI-HIV	1.0891	Reactive
HIV1-LIA		NEG
HIV1-PCR		NEG
HIV2-LIA		NEG
ANTI-HIV	1.2769	Reactive
ANTI-HIV	1.0914	Reactive
HIV1-LIA		NEG
HIV1-PCR		NEG
HIV2-LIA		NEG
ANTI-HIV	1.5147	Reactive
ANTI-HIV	1.0676	Reactive
HIV1-LIA		NEG
HIV1-PCR		NEG
HIV2-LIA		NEG
ANTI-HIV	1.267	Reactive
ANTI-HIV	1.0031	Reactive
HIV1-LIA		NEG
HIV1-PCR		NEG
HIV2-LIA		NEG
ANTI-HIV	1.2565	Reactive
ANTI-HIV	1.12	Reactive
ANTI-HIV	1.2891	Reactive
ANTI-HIV	1.7294	Reactive
HIV1-LIA		NEG
HIV1-PCR		NEG
HIV2-LIA		NEG
ANTI-HIV	1.2451	Reactive
ANTI-HIV	1.0403	Reactive
HIV1-LIA		NEG
HIV1-PCR		NEG
HIV2-LIA		NEG
ANTI-HIV	1.0617	Reactive
ANTI-HIV	1.1928	Reactive
HIV1-LIA		NEG
HIV1-PCR		NEG
HIV2-LIA		NEG
ANTI-HIV	1.2768	Reactive
ANTI-HIV	3.9035	Reactive
HIV1-LIA		NEG
HIV1-PCR		NEG
HIV2-LIA		NEG
ANTI-HIV	1.4673	Reactive
ANTI-HIV	1.6332	Reactive
HIV1-LIA		NEG
HIV1-PCR		NEG
HIV2-LIA		NEG
ANTI-HIV	2.5925	Reactive
ANTI-HIV	1.3786	Reactive
HIV1-LIA		NEG
HIV1-PCR		NEG
HIV2-LIA		NEG
ANTI-HIV	365.294	Reactive
ANTI-HIV	431.94	Reactive
HIV1-LIA		POS
HIV1-PCR		POS
HIV2-LIA		NEG
ANTI-HIV	4.5545	Reactive
ANTI-HIV	3.8397	Reactive
HIV1-LIA		NEG
HIV1-PCR		RPT (HMC)
HIV2-LIA		NEG
ANTI-HIV	2.9331	Reactive
ANTI-HIV	2.865	Reactive
HIV1-LIA		NEG
HIV1-PCR		NEG
HIV2-LIA		NEG
ANTI-HIV	4.7578	Reactive
ANTI-HIV	1.6956	Reactive
ANTI-HIV	1.8453	Reactive
HIV1-LIA		NEG
HIV1-PCR		NEG
HIV2-LIA		NEG
ANTI-HIV	19.1172	Reactive
ANTI-HIV	13.3828	Reactive
HIV1-LIA		POS 2BAND
HIV1-PCR		POS
HIV2-LIA		NEG
ANTI-HIV	22.7077	Reactive
HIV1-LIA		POS
HIV1-PCR		POS
HIV2-LIA		NEG
ANTI-HIV	1.5456	Reactive
ANTI-HIV	1.8976	Reactive
HIV1-LIA		NEG
HIV1-PCR		NEG
HIV2-LIA		NEG
ANTI-HIV	4.0735	Reactive
ANTI-HIV	243.607	Reactive
ANTI-HIV	218.062	Reactive
HIV1-LIA		POS
HIV1-PCR		POS
HIV2-LIA		NEG
ANTI-HIV	2.7746	Reactive
ANTI-HIV	2.1248	Reactive
HIV1-LIA		NEG
HIV1-PCR		NEG
HIV2-LIA		NEG
ANTI-HIV	2.3445	Reactive
ANTI-HIV	2.155	Reactive
ANTI-HIV	0	RPT (HMC)
ANTI-HIV	1.2457	Reactive
ANTI-HIV	1.1045	Reactive
ANTI-HIV	1.0544	Reactive
HIV1-LIA		NEG
HIV1-PCR		NEG
HIV2-LIA		NEG
ANTI-HIV	352.802	Reactive
ANTI-HIV	466.487	Reactive
HIV1-LIA		POS
HIV1-PCR		POS
HIV2-LIA		NEG
ANTI-HIV	5.198	Reactive
ANTI-HIV	6.5734	Reactive
HIV1-LIA		NEG
HIV1-PCR		NEG
HIV2-LIA		NEG
ANTI-HIV	430.259	Reactive
ANTI-HIV	461.978	Reactive
HIV1-LIA		POS
HIV1-PCR		POS
HIV2-LIA		NEG
ANTI-HIV	3.7625	Reactive
ANTI-HIV	1.7168	Reactive
ANTI-HIV	2.0452	Reactive
HIV1-LIA		NEG
HIV1-PCR		NEG
HIV2-LIA		NEG
ANTI-HIV	2.1562	Reactive
ANTI-HIV	1.2517	Reactive
ANTI-HIV	1.0333	Reactive
ANTI-HIV	1.2583	Reactive
HIV1-LIA		NEG
HIV1-PCR		NEG
HIV2-LIA		NEG
ANTI-HIV	3.5569	Reactive
ANTI-HIV	3.5366	Reactive
HIV1-LIA		INDETERMIN
HIV1-PCR		NEG
HIV2-LIA		NEG
ANTI-HIV	2.9423	Reactive
ANTI-HIV	1.5221	Reactive
ANTI-HIV	1.6342	Reactive
HIV1-LIA		NEG
HIV1-PCR		NEG
HIV2-LIA		NEG
ANTI-HIV	2.484	Reactive
ANTI-HIV	2.4542	Reactive
HIV1-LIA		NEG
HIV1-PCR		NEG
HIV2-LIA		NEG
ANTI-HIV	2.9873	Reactive
ANTI-HIV	3.3593	Reactive
HIV1-LIA		NEG
HIV1-PCR		NEG
HIV2-LIA		NEG
ANTI-HIV	1.1184	Reactive
ANTI-HIV	1.1184	Reactive
HIV1-LIA		NEG
HIV1-PCR		NEG
HIV2-LIA		NEG
ANTI-HIV	2.894	Reactive
ANTI-HIV	2.4345	Reactive
HIV1-LIA		NEG
HIV1-PCR		NEG
HIV2-LIA		NEG
ANTI-HIV	18.3209	Reactive
ANTI-HIV	14.2403	Reactive
HIV1-LIA		NEG
HIV1-PCR		NEG
HIV2-LIA		NEG
ANTI-HIV	121.294	Reactive
ANTI-HIV	1.6975	Reactive
ANTI-HIV	2.2134	Reactive
HIV1-LIA		NEG
HIV1-PCR		NEG
HIV2-LIA		NEG
ANTI-HIV	3.0281	Reactive
ANTI-HIV	2.7071	Reactive
HIV1-LIA		NEG
HIV1-PCR		NEG
HIV2-LIA		NEG
ANTI-HIV	1.2937	Reactive
HIV1-LIA		NEG
HIV1-PCR		NEG
HIV2-LIA		NEG
ANTI-HIV	1.0694	Reactive
ANTI-HIV	2.9787	Reactive
ANTI-HIV	3.0741	Reactive
HIV1-LIA		NEG
HIV1-PCR		NEG
HIV2-LIA		NEG
ANTI-HIV	1.0185	Reactive
ANTI-HIV	2.6811	Reactive
ANTI-HIV	2.6031	Reactive
HIV1-LIA		NEG
HIV1-PCR		NEG
HIV2-LIA		NEG
ANTI-HIV	2.2777	Reactive
ANTI-HIV	2.3258	Reactive
HIV1-LIA		INDETERMIN
HIV1-PCR		NEG
HIV2-LIA		NEG
ANTI-HIV	1.9137	Reactive
HIV1-LIA		NEG
HIV1-PCR		NEG
HIV2-LIA		NEG
ANTI-HIV	1.5132	Reactive
ANTI-HIV	1.4331	Reactive
ANTI-HIV	1.9646	Reactive
HIV1-LIA		NEG
HIV1-PCR		NEG
HIV2-LIA		NEG
ANTI-HIV	1.1428	Reactive
ANTI-HIV	1.1473	Reactive
HIV1-LIA		NEG
HIV1-PCR		NEG
HIV2-LIA		NEG
ANTI-HIV	1.6155	Reactive
ANTI-HIV	1.5686	Reactive
ANTI-HIV	1.2281	Reactive
ANTI-HIV	1.1972	Reactive
ANTI-HIV	1.053	Reactive
ANTI-HIV	1.0655	Reactive
HIV1-LIA		NEG
HIV1-PCR		NEG
HIV2-LIA		NEG
ANTI-HIV	2.4537	Reactive
ANTI-HIV	1.9644	Reactive
HIV1-LIA		NEG
HIV1-PCR		NEG
HIV2-LIA		NEG
ANTI-HIV	1.6915	Reactive
ANTI-HIV	1.622	Reactive
HIV1-LIA		NEG
HIV1-PCR		NEG
HIV2-LIA		NEG
ANTI-HIV	11.8596	Reactive
ANTI-HIV	11.2085	Reactive
HIV1-LIA		NEG
HIV1-PCR		NEG
HIV2-LIA		NEG
ANTI-HIV	1.4732	Reactive
ANTI-HIV	1.3321	Reactive
HIV1-LIA		NEG
HIV1-PCR		NEG
HIV2-LIA		NEG
ANTI-HIV	1.5824	Reactive
ANTI-HIV	1.5773	Reactive
HIV1-LIA		NEG
HIV1-PCR		NEG
HIV2-LIA		NEG
ANTI-HIV	76.3497	Reactive
ANTI-HIV	61.5296	Reactive
ANTI-HIV	13.776	Reactive
ANTI-HIV	13.4997	Reactive
HIV1-LIA		NEG
HIV1-PCR		NEG
HIV2-LIA		NEG
HIV1-LIA		NEG
HIV1-PCR		NEG
HIV2-LIA		NEG
ANTI-HIV	5.6627	Reactive
ANTI-HIV	2.5516	Reactive
ANTI-HIV	2.4546	Reactive
HIV1-LIA		NEG
HIV1-PCR		NEG
HIV2-LIA		NEG
ANTI-HIV	1.4729	Reactive
ANTI-HIV	1.172	Reactive
HIV1-LIA		NEG
HIV1-PCR		NEG
HIV2-LIA		NEG
ANTI-HIV	699.771	Reactive
ANTI-HIV	894.479	Reactive
HIV1-LIA		POS
HIV1-PCR		POS
HIV2-LIA		NEG
ANTI-HIV	1.5504	Reactive
ANTI-HIV	1.5303	Reactive
HIV1-LIA		NEG
HIV1-PCR		NEG
HIV2-LIA		NEG
ANTI-HIV	1.2263	Reactive
HIV1-LIA		NEG
HIV1-PCR		NEG
HIV2-LIA		NEG
ANTI-HIV	59.5863	Reactive
ANTI-HIV	53.7411	Reactive
HIV1-LIA		NEG
HIV1-PCR		NEG
HIV2-LIA		NEG
ANTI-HIV	2.9858	Reactive
HIV1-LIA		NEG
HIV1-PCR		NEG
HIV2-LIA		NEG
ANTI-HIV	1.5069	Reactive
HIV1-LIA		NEG
HIV1-PCR		NEG
HIV2-LIA		NEG
ANTI-HIV	1.5069	Reactive
HIV1-LIA		NEG
HIV1-PCR		NEG
HIV2-LIA		NEG
HIV1-LIA		NEG
HIV1-PCR		NEG
HIV2-LIA		NEG
ANTI-HIV	2.1612	Reactive
ANTI-HIV	2.2788	Reactive
HIV1-LIA		NEG
HIV1-PCR		NEG
HIV2-LIA		NEG
ANTI-HIV	874.085	Reactive
HIV1-LIA		POS
HIV1-PCR		POS
HIV2-LIA		NEG
ANTI-HIV	16.9517	Reactive
HIV1-LIA		POS
HIV1-PCR		POS
HIV2-LIA		NEG
ANTI-HIV	10.8494	Reactive
HIV1-LIA		NEG
HIV1-PCR		NEG
HIV2-LIA		NEG
HIV1-LIA		INDETER
HIV1-PCR		NEG
HIV2-LIA		NEG
ANTI-HIV	2.2618	Reactive
HIV1-LIA		INDETERMIN
HIV1-PCR		NEG
HIV2-LIA		NEG
HIV1-LIA		POS
HIV1-PCR		POS
HIV2-LIA		NEG
HIV1-LIA		POS
HIV1-PCR		POS
HIV2-LIA		NEG
HIV1-LIA		NEG
HIV1-PCR		NEG
HIV2-LIA		NEG
ANTI-HIV	97.7632	Reactive
ANTI-HIV	99.5069	Reactive
HIV1-LIA		INDETERMIN
HIV1-LIA		POS
HIV1-PCR		NEG
HIV2-LIA		NEG
HIV1-LIA		NEG
HIV1-PCR		NEG
HIV2-LIA		NEG
ANTI-HIV	1.6807	Reactive
HIV1-LIA		INDETER
HIV1-PCR		NEG
HIV2-LIA		NEG
HIV1-LIA		NEG
HIV1-PCR		NEG
HIV2-LIA		NEG
HIV1-LIA		NEG
HIV1-PCR		NEG
HIV2-LIA		NEG
ANTI-HIV	437.062	Reactive
ANTI-HIV	434.411	Reactive
HIV1-LIA		POS
HIV1-PCR		POS
HIV2-LIA		NEG
ANTI-HIV	437.062	Reactive
ANTI-HIV	434.411	Reactive
HIV1-LIA		POS
HIV1-PCR		POS
HIV2-LIA		NEG
ANTI-HIV	1.11	REACTIVE
HIV1-LIA		NEG
HIV1-PCR		NEG
HIV2-LIA		NEG
HIV1-LIA		NEG
HIV1-PCR		NEG
HIV2-LIA		NEG
HIV1-LIA		POS
HIV1-PCR		POS
HIV2-LIA		NEG
ANTI-HIV	1.8604	Reactive
HIV1-LIA		NEG
HIV1-PCR		NEG
HIV2-LIA		NEG
ANTI-HIV	1.11	REACTIVE
HIV1-LIA		POS
HIV1-PCR		POS
HIV2-LIA		NEG
ANTI-HIV	1.3157	Reactive
HIV1-LIA		INDETER
HIV1-PCR		NEG
HIV2-LIA		NEG
ANTI-HIV	1.7723	Reactive
HIV1-LIA		NEG
HIV1-PCR		NEG
HIV2-LIA		NEG
ANTI-HIV	1.2869	Reactive
HIV1-LIA		NEG
HIV1-PCR		NEG
HIV2-LIA		NEG
ANTI-HIV	1.0848	Reactive
HIV1-LIA		NEG
HIV1-PCR		NEG
HIV2-LIA		NEG
ANTI-HIV	12.9408	Reactive
HIV1-LIA		NEG
HIV1-PCR		NEG
HIV2-LIA		NEG
ANTI-HIV	1.8559	Reactive
ANTI-HIV	1.9796	Reactive
HIV1-LIA		NEG
HIV1-PCR		NEG
HIV2-LIA		NEG
ANTI-HIV	1.0727	Reactive
HIV1-LIA		NEG
HIV1-PCR		NEG
HIV2-LIA		NEG
HIV1-LIA		NEG
HIV1-PCR		NEG
HIV2-LIA		NEG
ANTI-HIV	886.829	Reactive
HIV1-LIA		POS
HIV1-PCR		POS
HIV2-LIA		NEG
ANTI-HIV	2.9258	Reactive
ANTI-HIV	2.948	Reactive
HIV1-LIA		NEG
HIV1-PCR		NEG
HIV2-LIA		NEG
ANTI-HIV	646.545	Reactive
HIV1-LIA		POS
ANTI-HIV	1.609	Reactive
ANTI-HIV	1.808	Reactive
HIV1-LIA		NEG
HIV1-PCR		NEG
HIV2-LIA		NEG
ANTI-HIV	1.5069	Reactive
HIV1-LIA		NEG
HIV1-PCR		NEG
HIV2-LIA		NEG
ANTI-HIV	2.5224	Reactive
ANTI-HIV	2.576	Reactive
HIV1-LIA		NEG
HIV1-PCR		NEG
HIV2-LIA		NEG
ANTI-HIV	2.4501	Reactive
HIV1-LIA		NEG
HIV1-PCR		NEG
HIV2-LIA		NEG
ANTI-HIV	1.0203	Reactive
ANTI-HIV	1.1323	Reactive
HIV1-LIA		NEG
HIV1-PCR		NEG
HIV2-LIA		NEG
ANTI-HIV	1.0802	Reactive
ANTI-HIV	1.2639	Reactive
HIV1-LIA		NEG
HIV1-PCR		NEG
HIV2-LIA		NEG
ANTI-HIV	6.4045	Reactive
ANTI-HIV	6.5035	Reactive
HIV1-LIA		INDETER
HIV1-PCR		NEG
HIV2-LIA		NEG
ANTI-HIV	4.9682	Reactive
HIV1-LIA		INDETERMIN
HIV1-PCR		NEG
HIV2-LIA		NEG
ANTI-HIV	2.6288	Reactive
ANTI-HIV	3.1479	Reactive
HIV1-LIA		NEG
HIV1-PCR		NEG
HIV2-LIA		NEG
ANTI-HIV	3.3972	Reactive
ANTI-HIV	1.4841	Reactive
ANTI-HIV	1.3675	Reactive
HIV1-LIA		INDETERMIN
HIV1-PCR		NEG
HIV2-LIA		NEG
ANTI-HIV	1.148	Reactive
HIV1-LIA		INDETER
HIV1-PCR		NEG
HIV2-LIA		NEG
ANTI-HIV	1.2325	Reactive
ANTI-HIV	1.4517	Reactive
HIV1-LIA		NEG
HIV1-PCR		NEG
HIV2-LIA		NEG
ANTI-HIV	1.8365	Reactive
ANTI-HIV	1.8865	Reactive
HIV1-LIA		NEG
HIV1-PCR		NEG
HIV2-LIA		NEG
ANTI-HIV	485.103	Reactive
ANTI-HIV	519.494	Reactive
HIV1-LIA		POS
HIV1-PCR		POS
HIV2-LIA		NEG
ANTI-HIV	1.5458	Reactive
ANTI-HIV	1.4162	Reactive
HIV1-LIA		INDETERMIN
HIV1-PCR		NEG
HIV2-LIA		NEG
ANTI-HIV	1.2353	Reactive
HIV1-LIA		INDETER
HIV1-PCR		NEG
HIV2-LIA		NEG
ANTI-HIV	3.944	Reactive
ANTI-HIV	4.6861	Reactive
HIV1-LIA		NEG
HIV1-PCR		NEG
HIV2-LIA		NEG
ANTI-HIV	2.0053	Reactive
ANTI-HIV	1.8151	Reactive
HIV1-LIA		NEG
HIV1-PCR		NEG
HIV2-LIA		NEG
ANTI-HIV	89.4383	Reactive
ANTI-HIV	90.6798	Reactive
HIV1-LIA		NEG
HIV1-PCR		NEG
HIV2-LIA		NEG
ANTI-HIV	33.8633	Reactive
HIV1-LIA		NEG
HIV1-PCR		NEG
HIV2-LIA		NEG
ANTI-HIV	19.6039	Reactive
ANTI-HIV	2.5166	Reactive
ANTI-HIV	2.8123	Reactive
HIV1-LIA		NEG
HIV1-PCR		NEG
HIV2-LIA		NEG
ANTI-HIV	1.0968	Reactive
ANTI-HIV	1.9852	Reactive
ANTI-HIV	74.4148	Reactive
ANTI-HIV	101.003	Reactive
HIV1-LIA		NEG
HIV1-PCR		NEG
HIV2-LIA		NEG
ANTI-HIV	95.2278	Reactive
HIV1-LIA		NEG
HIV1-PCR		NEG
HIV2-LIA		NEG
ANTI-HIV	1.0345	Reactive
ANTI-HIV	1.0638	Reactive
HIV1-LIA		NEG
HIV1-PCR		NEG
HIV2-LIA		NEG
ANTI-HIV	880.296	Reactive
ANTI-HIV	737.03	Reactive
HIV1-LIA		POS
HIV1-PCR		POS
HIV2-LIA		NEG
ANTI-HIV	880.296	Reactive
ANTI-HIV	737.03	Reactive
HIV1-LIA		POS
HIV1-PCR		POS
HIV2-LIA		NEG
ANTI-HIV	1.3192	Reactive
ANTI-HIV	1.1402	Reactive
HIV1-LIA		NEG
HIV1-PCR		NEG
HIV2-LIA		NEG
ANTI-HIV	1.7151	Reactive
ANTI-HIV	1.6255	Reactive
HIV1-LIA		NEG
HIV1-PCR		NEG
HIV2-LIA		NEG
ANTI-HIV	6.8314	Reactive
ANTI-HIV	3.4887	Reactive
HIV1-LIA		NEG
HIV1-PCR		NEG
HIV2-LIA		NEG
ANTI-HIV	1.595	Reactive
ANTI-HIV	1.5064	Reactive
HIV1-LIA		NEG
HIV1-PCR		NEG
HIV2-LIA		NEG
ANTI-HIV	1.6987	Reactive
ANTI-HIV	1.6779	Reactive
HIV1-LIA		NEG
HIV1-PCR		NEG
HIV2-LIA		NEG
ANTI-HIV	1008.02	Reactive
ANTI-HIV	923.085	Reactive
HIV1-LIA		POS
ANTI-HIV	785.994	Reactive
ANTI-HIV	11.4171	Reactive
ANTI-HIV	10.9031	Reactive
HIV1-LIA		NEG
HIV1-PCR		NEG
HIV2-LIA		NEG
ANTI-HIV	233.297	Reactive
ANTI-HIV	257.844	Reactive
HIV1-LIA		POS
HIV1-PCR		POS
HIV2-LIA		NEG
ANTI-HIV	1.2827	Reactive
ANTI-HIV	1.369	Reactive
HIV1-LIA		INDETER
HIV1-PCR		NEG
HIV2-LIA		NEG
ANTI-HIV	1.0942	Reactive
HIV1-LIA		INDETERMIN
HIV1-PCR		NEG
HIV2-LIA		NEG
ANTI-HIV	98.7637	Reactive
ANTI-HIV	111.237	Reactive
HIV1-LIA		POS 2BANDS
HIV2-LIA		NEG
ANTI-HIV	96.0635	Reactive
HIV1-LIA		POS 2BANDS
HIV2-LIA		NEG
ANTI-HIV	564.864	Reactive
ANTI-HIV	436.802	Reactive
HIV1-LIA		POS
ANTI-HIV	0	COPIED
ANTI-HIV	8.9234	Reactive
ANTI-HIV	8.4616	Reactive
HIV1-LIA		INDETER
HIV1-PCR		NEG
HIV2-LIA		NEG
ANTI-HIV	7.8721	Reactive
HIV1-LIA		INDETERMIN
HIV1-PCR		NEG
HIV2-LIA		NEG
ANTI-HIV	1211.94	Reactive
ANTI-HIV	1213.78	Reactive
HIV1-LIA		POS
HIV1-PCR		POS
HIV2-LIA		NEG
ANTI-HIV	7.5815	Reactive
ANTI-HIV	7.3185	Reactive
HIV1-LIA		NEG
HIV1-PCR		NEG
HIV2-LIA		NEG
ANTI-HIV	7.5815	Reactive
ANTI-HIV	7.3185	Reactive
HIV1-LIA		NEG
HIV1-PCR		NEG
HIV2-LIA		NEG
ANTI-HIV	3.99	Reactive
ANTI-HIV	3.7073	Reactive
HIV1-LIA		NEG
HIV1-PCR		NEG
HIV2-LIA		NEG
ANTI-HIV	1.5321	Reactive
ANTI-HIV	1.0398	Reactive
HIV1-LIA		NEG
HIV1-PCR		NEG
HIV2-LIA		NEG
ANTI-HIV	1.7119	Reactive
ANTI-HIV	1.466	Reactive
HIV1-LIA		NEG
HIV1-PCR		NEG
HIV2-LIA		NEG
ANTI-HIV	682.54	Reactive
ANTI-HIV	720.518	Reactive
HIV1-LIA		POS
HIV1-PCR		POS
HIV2-LIA		NEG
ANTI-HIV	1026.38	Reactive
ANTI-HIV	943.488	Reactive
HIV1-LIA		POS
HIV1-PCR		POS
HIV2-LIA		NEG
ANTI-HIV	300.987	Reactive
ANTI-HIV	288.939	Reactive
HIV1-LIA		POS
HIV1-PCR		POS
HIV2-LIA		NEG
ANTI-HIV	1.5113	Reactive
ANTI-HIV	1.1914	Reactive
HIV1-LIA		NEG
HIV1-PCR		NEG
HIV2-LIA		NEG
ANTI-HIV	7.4943	Reactive
ANTI-HIV	1.5177	Reactive
ANTI-HIV	1.4446	Reactive
HIV1-LIA		NEG
HIV1-PCR		NEG
HIV2-LIA		NEG
ANTI-HIV	2.7864	Reactive
ANTI-HIV	1.1263	Reactive
HIV1-LIA		NEG
HIV1-PCR		NEG
HIV2-LIA		NEG
ANTI-HIV	1.0299	Reactive
ANTI-HIV	0.111	REACTIVE
HIV1-LIA		NEG
HIV1-PCR		NEG
HIV2-LIA		NEG
ANTI-HIV	2.4606	Reactive
ANTI-HIV	2.8488	Reactive
HIV1-LIA		NEG
HIV1-PCR		NEG
HIV2-LIA		NEG
ANTI-HIV	2.4606	Reactive
ANTI-HIV	2.8488	Reactive
HIV1-LIA		NEG
HIV1-PCR		NEG
HIV2-LIA		NEG
ANTI-HIV	363.971	Reactive
ANTI-HIV	372.299	Reactive
HIV1-LIA		POS
HIV1-PCR		POS
HIV2-LIA		NEG
ANTI-HIV	1072.9	Reactive
ANTI-HIV	1050.2	Reactive
HIV1-LIA		POS
HIV1-PCR		POS
HIV2-LIA		NEG
ANTI-HIV	1.6125	Reactive
ANTI-HIV	1.5838	Reactive
HIV1-LIA		NEG
HIV1-PCR		NEG
HIV2-LIA		NEG
ANTI-HIV	1019.1	Reactive
ANTI-HIV	901.425	Reactive
HIV1-LIA		POS
HIV1-PCR		POS
HIV2-LIA		NEG
ANTI-HIV	702.77	Reactive
ANTI-HIV	687.746	Reactive
HIV1-LIA		POS
HIV1-PCR		POS
HIV2-LIA		NEG
ANTI-HIV	3.3898	Reactive
ANTI-HIV	3.3087	Reactive
ANTI-HIV	2.2163	Reactive
HIV1-LIA		NEG
HIV1-PCR		NEG
HIV2-LIA		NEG
ANTI-HIV	1.053	Reactive
ANTI-HIV	1.7696	Reactive
ANTI-HIV	1.8702	Reactive
HIV1-LIA		NEG
HIV1-PCR		NEG
HIV2-LIA		NEG
ANTI-HIV	2.3164	Reactive
ANTI-HIV	2.0816	Reactive
HIV1-LIA		NEG
HIV1-PCR		NEG
HIV2-LIA		NEG
ANTI-HIV	3.7646	Reactive
ANTI-HIV	4.6631	Reactive
HIV1-LIA		NEG
HIV1-PCR		NEG
HIV2-LIA		NEG
ANTI-HIV	4.2695	Reactive
ANTI-HIV	4.5634	Reactive
HIV1-LIA		NEG
HIV1-PCR		NEG
HIV2-LIA		NEG
ANTI-HIV	4.5594	Reactive
ANTI-HIV	1.5455	Reactive
HIV1-LIA		NEG
HIV1-PCR		NEG
HIV2-LIA		NEG
ANTI-HIV	1.1355	Reactive
ANTI-HIV	1.1555	Reactive
HIV1-LIA		NEG
HIV1-PCR		NEG
HIV2-LIA		NEG
ANTI-HIV	670.055	Reactive
ANTI-HIV	692.004	Reactive
HIV1-LIA		POS
HIV1-PCR		POS
HIV2-LIA		NEG
ANTI-HIV	2.6092	Reactive
ANTI-HIV	2.8801	Reactive
HIV1-LIA		NEG
HIV1-PCR		NEG
HIV2-LIA		NEG
ANTI-HIV	1.2113	Reactive
ANTI-HIV	1.3578	Reactive
HIV1-LIA		POS (2 BANDS)
HIV1-PCR		NOT DETECTED
HIV2-LIA		NEG
ANTI-HIV	1.1822	Reactive
HIV1-LIA		INDETERMINATE
HIV1-PCR		NOT DETECTED
HIV2-LIA		NEG
ANTI-HIV	1.563	Reactive
ANTI-HIV	1.5958	Reactive
HIV1-LIA		NEG
HIV1-PCR		NEG
HIV2-LIA		NEG
ANTI-HIV	402.234	Reactive
ANTI-HIV	407.147	Reactive
HIV1-LIA		POS
ANTI-HIV	211.982	Reactive
ANTI-HIV	212.041	Reactive
ANTI-HIV	2.8515	Reactive
ANTI-HIV	1.9198	Reactive
HIV1-LIA		NEG
HIV1-PCR		NEG
HIV2-LIA		NEG
ANTI-HIV	1.3862	Reactive
ANTI-HIV	1.5844	Reactive
HIV1-LIA		NEG
HIV1-PCR		NEG
HIV2-LIA		NEG
ANTI-HIV	1.9618	Reactive
ANTI-HIV	1.9504	Reactive
HIV1-LIA		NEG
HIV1-PCR		NEG
HIV2-LIA		NEG
ANTI-HIV	1.1129	Reactive
ANTI-HIV	1.1627	Reactive
HIV1-LIA		INDETERMIN
HIV1-PCR		NEG
HIV2-LIA		NEG
ANTI-HIV	1.0745	Reactive
HIV1-LIA		INDETER
HIV1-PCR		NEG
HIV2-LIA		NEG
ANTI-HIV	1.1471	Reactive
ANTI-HIV	1.0209	Reactive
HIV1-LIA		NEG
HIV1-PCR		NEG
HIV2-LIA		NEG
ANTI-HIV	1.502	Reactive
ANTI-HIV	1.2628	Reactive
HIV1-LIA		NEG
HIV1-PCR		NEG
HIV2-LIA		NEG
ANTI-HIV	3.2878	Reactive
ANTI-HIV	3.0268	Reactive
HIV1-LIA		NEG
HIV1-PCR		NEG
HIV2-LIA		NEG
ANTI-HIV	50.6013	Reactive
ANTI-HIV	55.0575	Reactive
HIV1-LIA		POSITIVE
ANTI-HIV	5.5393	Reactive
ANTI-HIV	5.5654	Reactive
HIV1-LIA		NEG
HIV1-PCR		NEG
HIV2-LIA		NEG
ANTI-HIV	729.11	Reactive
ANTI-HIV	665.295	Reactive
HIV1-LIA		POS
HIV1-PCR		POS
HIV2-LIA		NEG
ANTI-HIV	356.946	Reactive
ANTI-HIV	383.005	Reactive
HIV1-LIA		POS
HIV2-LIA		NEG
ANTI-HIV	958.745	Reactive
ANTI-HIV	987.692	Reactive
HIV1-LIA		POS
HIV1-PCR		POS
HIV2-LIA		NEG
ANTI-HIV	175.435	Reactive
ANTI-HIV	269.141	Reactive
HIV1-LIA		POS
HIV1-PCR		POS
HIV2-LIA		NEG
ANTI-HIV	1.15	Reactive
ANTI-HIV	1.0011	Reactive
HIV1-LIA		NEG
HIV1-PCR		NEG
HIV2-LIA		NEG
ANTI-HIV	425.461	Reactive
ANTI-HIV	412.471	Reactive
HIV1-LIA		POS
HIV1-PCR		POS
HIV2-LIA		NEG
ANTI-HIV	2.885	Reactive
ANTI-HIV	2.8494	Reactive
HIV1-LIA		INDETERMIN
HIV1-PCR		NEG
HIV2-LIA		NEG
ANTI-HIV	2.9473	Reactive
HIV1-LIA		NEG
HIV1-PCR		NEG
HIV2-LIA		NEG
ANTI-HIV	8.6213	Reactive
ANTI-HIV	7.0875	Reactive
HIV1-LIA		NEG
HIV1-PCR		NEG
HIV2-LIA		NEG
ANTI-HIV	1.4014	Reactive
ANTI-HIV	1.2996	Reactive
HIV1-LIA		NEG
HIV1-PCR		NEG
HIV2-LIA		NEG
ANTI-HIV	2.367	Reactive
ANTI-HIV	1.6084	Reactive
HIV1-LIA		NEG
HIV1-PCR		NEG
HIV2-LIA		NEG
ANTI-HIV	1.2251	Reactive
ANTI-HIV	1.3039	Reactive
HIV1-LIA		NEG
HIV1-PCR		NEG
HIV2-LIA		NEG
ANTI-HIV	5.4954	Reactive
ANTI-HIV	4.3184	Reactive
HIV1-LIA		NEG
HIV1-PCR		NEG
HIV2-LIA		NEG
ANTI-HIV	3.2052	Reactive
ANTI-HIV	2.8067	Reactive
HIV1-LIA		NEG
HIV1-PCR		NEG
HIV2-LIA		NEG
ANTI-HIV	3.9259	Reactive
ANTI-HIV	3.8538	Reactive
HIV1-LIA		NEG
HIV1-PCR		NEG
HIV2-LIA		NEG
ANTI-HIV	2.9432	Reactive
ANTI-HIV	3.1277	Reactive
HIV1-LIA		NEG
HIV1-PCR		NEG
HIV2-LIA		NEG
ANTI-HIV	1.0852	Reactive
ANTI-HIV	1.3006	Reactive
HIV1-LIA		NEG
HIV1-PCR		NEG
HIV2-LIA		NEG
ANTI-HIV	1.4793	Reactive
ANTI-HIV	1.3256	Reactive
HIV1-LIA		INDETERMIN
HIV1-PCR		NEG
HIV2-LIA		NEG
ANTI-HIV	1.688	Reactive
HIV1-LIA		INDETER
HIV1-PCR		NEG
HIV2-LIA		NEG
ANTI-HIV	1045.53	Reactive
ANTI-HIV	1082.78	Reactive
HIV1-LIA		POS
HIV1-PCR		POS
HIV2-LIA		NEG
ANTI-HIV	604.378	Reactive
HIV1-LIA		POSITIVE
HIV1-PCR		POSITIVE
HIV2-LIA		NEGATIVE
ANTI-HIV	1.9452	Reactive
ANTI-HIV	1.6942	Reactive
HIV1-LIA		NEG
HIV1-PCR		NEG
HIV2-LIA		NEG
ANTI-HIV	2.442	Reactive
ANTI-HIV	2.0265	Reactive
HIV1-LIA		NEG
HIV1-PCR		NEG
HIV2-LIA		NEG
ANTI-HIV	940.034	Reactive
ANTI-HIV	959.791	Reactive
HIV1-LIA		POS
HIV1-PCR		POS
HIV2-LIA		NEG
ANTI-HIV	1.3839	Reactive
ANTI-HIV	1.4696	Reactive
HIV1-LIA		NEG
HIV1-PCR		NEG
HIV2-LIA		NEG
ANTI-HIV	28.1692	Reactive
ANTI-HIV	29.8114	Reactive
HIV1-LIA		NEG
HIV1-PCR		NEG
HIV2-LIA		NEG
ANTI-HIV	3.2687	Reactive
ANTI-HIV	2.6605	Reactive
HIV1-LIA		NEG
HIV1-PCR		NEG
HIV2-LIA		NEG
ANTI-HIV	2.7032	Reactive
ANTI-HIV	1.1166	Reactive
ANTI-HIV	1.1424	Reactive
HIV1-LIA		NEG
HIV1-PCR		NEG
HIV2-LIA		NEG
ANTI-HIV	1.2466	Reactive
ANTI-HIV	1.0307	Reactive
HIV1-LIA		NEG
HIV1-PCR		NEG
HIV2-LIA		NEG
ANTI-HIV	2.7721	Reactive
ANTI-HIV	2.5777	Reactive
HIV1-LIA		NEG
HIV1-PCR		NEG
HIV2-LIA		NEG
ANTI-HIV	2.002	Reactive
ANTI-HIV	3.1015	Reactive
HIV1-LIA		NEG
HIV1-PCR		NEG
HIV2-LIA		NEG
ANTI-HIV	592.008	Reactive
ANTI-HIV	561.88	Reactive
HIV1-LIA		POS
HIV1-PCR		POS
HIV2-LIA		NEG
ANTI-HIV	2.9118	Reactive
ANTI-HIV	2.4343	Reactive
HIV1-LIA		INDETERMIN
HIV1-PCR		NEG
HIV2-LIA		NEG
ANTI-HIV	2.2325	Reactive
HIV1-LIA		INDETERMIN
HIV1-PCR		NEG
HIV2-LIA		NEG
ANTI-HIV	2.5264	Reactive
ANTI-HIV	811.857	Reactive
ANTI-HIV	731.84	Reactive
HIV1-LIA		POS
HIV1-PCR		POS
HIV2-LIA		NEG
ANTI-HIV	1.062	Reactive
ANTI-HIV	1.2505	Reactive
HIV1-LIA		NEG
HIV1-PCR		NEG
HIV2-LIA		NEG
ANTI-HIV	1.5859	Reactive
ANTI-HIV	1.5455	Reactive
HIV1-LIA		NEG
HIV1-PCR		NEG
HIV2-LIA		NEG
ANTI-HIV	553.442	Reactive
ANTI-HIV	531.5	Reactive
HIV1-LIA		POS
ANTI-HIV	3.92	Reactive
ANTI-HIV	5.6103	Reactive
HIV1-LIA		NEG
HIV1-PCR		NEG
HIV2-LIA		NEG
ANTI-HIV	1.323	Reactive
ANTI-HIV	37.1618	Reactive
ANTI-HIV	59.7765	Reactive
HIV1-LIA		POS
HIV1-PCR		POS
HIV2-LIA		NEG
ANTI-HIV	1.4267	Reactive
ANTI-HIV	1.2322	Reactive
HIV1-LIA		INDETERMIN
HIV1-PCR		NEG
HIV2-LIA		NEG
ANTI-HIV	1.0665	Reactive
HIV1-LIA		INDETER
HIV1-PCR		NEG
HIV2-LIA		NEG
ANTI-HIV	1.2285	Reactive
ANTI-HIV	1.3323	Reactive
HIV1-LIA		INDETER
HIV1-PCR		NEG
HIV2-LIA		NEG
ANTI-HIV	1.3751	Reactive
ANTI-HIV	1.2516	Reactive
HIV1-LIA		NEG
HIV1-PCR		NEG
HIV2-LIA		NEG
ANTI-HIV	2.5004	Reactive
ANTI-HIV	1.4291	Reactive
HIV1-LIA		NEG
HIV1-PCR		NEG
HIV2-LIA		NEG
ANTI-HIV	1.2163	Reactive
ANTI-HIV	1.1853	Reactive
HIV1-LIA		NEG
HIV1-PCR		NEG
HIV2-LIA		NEG
ANTI-HIV	1.5828	Reactive
ANTI-HIV	1.3127	Reactive
HIV1-LIA		NEG
HIV1-PCR		NEG
HIV2-LIA		NEG
ANTI-HIV	767.566	Reactive
ANTI-HIV	780.542	Reactive
HIV1-LIA		POS
HIV1-PCR		POS
HIV2-LIA		NEG
ANTI-HIV	974.183	Reactive
ANTI-HIV	988.662	Reactive
HIV1-LIA		POS
HIV1-PCR		POS
HIV2-LIA		NEG
ANTI-HIV	974.183	Reactive
ANTI-HIV	988.662	Reactive
HIV1-LIA		POS
HIV1-PCR		POS
HIV2-LIA		NEG
ANTI-HIV	18.3436	Reactive
ANTI-HIV	41.6771	Reactive
HIV1-LIA		POS
HIV1-PCR		RPT (HMC)
HIV2-LIA		NEG
ANTI-HIV	125.668	Reactive
HIV1-LIA		POS
HIV1-PCR		POS
HIV2-LIA		NEG
ANTI-HIV	2.1131	Reactive
ANTI-HIV	1.8927	Reactive
HIV1-LIA		NEG
HIV1-PCR		NEG
HIV2-LIA		NEG
ANTI-HIV	2.3207	Reactive
ANTI-HIV	2.3302	Reactive
HIV1-LIA		NEG
HIV1-PCR		NEG
HIV2-LIA		NEG
ANTI-HIV	119.165	Reactive
ANTI-HIV	107.346	Reactive
HIV1-LIA		INDETER
HIV1-PCR		NEG
HIV2-LIA		NEG
ANTI-HIV	91.6039	Reactive
HIV1-LIA		NEG
HIV1-PCR		NEG
HIV2-LIA		NEG
ANTI-HIV	93.4561	Reactive
ANTI-HIV	80.1138	Reactive
HIV1-LIA		NEG
HIV1-PCR		NEG
HIV2-LIA		NEG
ANTI-HIV	549.464	Reactive
ANTI-HIV	470.198	Reactive
HIV1-LIA		POS
HIV1-PCR		POS
HIV2-LIA		NEG
ANTI-HIV	1.4029	Reactive
ANTI-HIV	1.0717	Reactive
HIV1-LIA		NEG
HIV1-PCR		NEG
HIV2-LIA		NEG
ANTI-HIV	348.801	Reactive
ANTI-HIV	350.116	Reactive
HIV1-LIA		POS
HIV1-PCR		POS
HIV2-LIA		NEG
ANTI-HIV	4.7933	Reactive
ANTI-HIV	4.3117	Reactive
ANTI-HIV	360.038	Reactive
ANTI-HIV	346.333	Reactive
HIV1-LIA		POS
HIV1-PCR		POS
HIV2-LIA		NEG
ANTI-HIV	1.0876	Reactive
ANTI-HIV	1.193	Reactive
HIV1-LIA		NEG
HIV1-PCR		NEG
HIV2-LIA		NEG
ANTI-HIV	1.0876	Reactive
ANTI-HIV	1.193	Reactive
HIV1-LIA		NEG
HIV1-PCR		NEG
HIV2-LIA		NEG
ANTI-HIV	98.6228	Reactive
ANTI-HIV	130.849	Reactive
HIV1-LIA		POS
HIV1-PCR		POS
HIV2-LIA		NEG
ANTI-HIV	647.314	Reactive
ANTI-HIV	689.095	Reactive
HIV1-LIA		POS
HIV1-PCR		POS
HIV2-LIA		NEG
ANTI-HIV	30.2601	Reactive
ANTI-HIV	49.3604	Reactive
HIV1-LIA		POS
HIV1-PCR		POS
HIV2-LIA		NEG
ANTI-HIV	2.6177	Reactive
ANTI-HIV	2.2083	Reactive
HIV1-LIA		NEG
HIV1-PCR		NEG
HIV2-LIA		NEG
ANTI-HIV	1.1174	Reactive
ANTI-HIV	1.1516	Reactive
HIV1-LIA		NEG
HIV1-PCR		NEG
HIV2-LIA		NEG
ANTI-HIV	242.101	Reactive
ANTI-HIV	231.902	Reactive
HIV1-LIA		POS
HIV1-PCR		POS
HIV2-LIA		NEG
ANTI-HIV	1.1972	Reactive
ANTI-HIV	1.3476	Reactive
HIV1-LIA		NEG
HIV1-PCR		NEG
HIV2-LIA		NEG
ANTI-HIV	664.351	Reactive
ANTI-HIV	617.318	Reactive
HIV1-LIA		POS
HIV1-PCR		POS
HIV2-LIA		NEG
ANTI-HIV	927.045	Reactive
ANTI-HIV	962.118	Reactive
HIV1-LIA		POS
ANTI-HIV	170.188	Reactive
ANTI-HIV	1.2405	Reactive
ANTI-HIV	1.0164	Reactive
ANTI-HIV	1.0837	Reactive
ANTI-HIV	1.3114	Reactive
HIV1-LIA		NEG
HIV1-PCR		NEG
HIV2-LIA		NEG
ANTI-HIV	1014.72	Reactive
ANTI-HIV	1046.6	Reactive
HIV1-LIA		POS
HIV1-PCR		POS
HIV2-LIA		NEG
ANTI-HIV	116.386	Reactive
ANTI-HIV	145.627	Reactive
HIV1-LIA		POS
HIV1-PCR		POS
HIV2-LIA		NEG
ANTI-HIV	116.386	Reactive
ANTI-HIV	145.627	Reactive
HIV1-LIA		POS
HIV1-PCR		POS
HIV2-LIA		NEG
ANTI-HIV	1.0173	Reactive
ANTI-HIV	1.0367	Reactive
HIV1-LIA		NEG
HIV1-PCR		NEG
HIV2-LIA		NEG
ANTI-HIV	1.4173	Reactive
ANTI-HIV	1.6372	Reactive
HIV1-LIA		NEG
HIV1-PCR		NEG
HIV2-LIA		NEG
ANTI-HIV	990.668	Reactive
ANTI-HIV	970.984	Reactive
HIV1-LIA		POS
HIV1-PCR		POS
HIV2-LIA		NEG
ANTI-HIV	1.5009	Reactive
ANTI-HIV	2.0225	Reactive
HIV1-LIA		NEG
HIV1-PCR		NEG
HIV2-LIA		NEG
ANTI-HIV	460.715	Reactive
ANTI-HIV	344.498	Reactive
HIV1-LIA		POS
HIV1-PCR		POS
HIV2-LIA		NEG
ANTI-HIV	460.715	Reactive
ANTI-HIV	344.498	Reactive
HIV1-LIA		POS
HIV1-PCR		POS
HIV2-LIA		NEG
ANTI-HIV	246.847	Reactive
ANTI-HIV	238.792	Reactive
HIV1-LIA		POS
ANTI-HIV	214.588	Reactive
ANTI-HIV	178.864	Reactive
HIV1-LIA		POS
HIV1-PCR		POS
HIV2-LIA		NEG
ANTI-HIV	17.471	Reactive
ANTI-HIV	15.7023	Reactive
HIV1-LIA		POS
HIV1-PCR		POS
HIV2-LIA		NEG
ANTI-HIV	445.016	Reactive
ANTI-HIV	363.5	Reactive
HIV1-LIA		POS
HIV1-PCR		POS
HIV2-LIA		NEG
ANTI-HIV	1042.55	Reactive
ANTI-HIV	1055.48	Reactive
HIV1-LIA		POS
ANTI-HIV	8.4143	Reactive
ANTI-HIV	6.6893	Reactive
HIV1-LIA		NEG
HIV1-PCR		NEG
HIV2-LIA		NEG
ANTI-HIV	13.4607	Reactive
ANTI-HIV	9.2767	Reactive
HIV1-LIA		NEG
HIV1-PCR		NEG
HIV2-LIA		NEG
ANTI-HIV	1.0872	Reactive
ANTI-HIV	679.877	Reactive
ANTI-HIV	789.267	Reactive
HIV1-LIA		POS
HIV1-PCR		POS
HIV2-LIA		NEG
ANTI-HIV	1.2885	Reactive
ANTI-HIV	1.3053	Reactive
ANTI-HIV	26.076	Reactive
ANTI-HIV	196.841	Reactive
HIV1-LIA		POS 2BANDS
HIV1-PCR		POS
HIV2-LIA		NEG
ANTI-HIV	135.717	Reactive
HIV1-LIA		POS
HIV1-PCR		POS
HIV2-LIA		NEG
ANTI-HIV	26.076	Reactive
ANTI-HIV	196.841	Reactive
HIV1-LIA		POS 2BANDS
HIV1-PCR		POS
HIV2-LIA		NEG
ANTI-HIV	135.717	Reactive
HIV1-LIA		POS
HIV1-PCR		POS
HIV2-LIA		NEG
ANTI-HIV	775.246	Reactive
ANTI-HIV	860.684	Reactive
HIV1-LIA		POS
HIV1-PCR		POS
HIV2-LIA		NEG
ANTI-HIV	2.2919	Reactive
ANTI-HIV	1.0936	Reactive
HIV1-LIA		NEG
HIV1-PCR		NEG
HIV2-LIA		NEG
ANTI-HIV	309.922	Reactive
ANTI-HIV	274.769	Reactive
HIV1-LIA		POS
HIV1-PCR		POS
HIV2-LIA		NEG
ANTI-HIV	309.922	Reactive
ANTI-HIV	274.769	Reactive
HIV1-LIA		POS
HIV1-PCR		POS
HIV2-LIA		NEG
ANTI-HIV	2.0855	Reactive
ANTI-HIV	1.8565	Reactive
HIV1-LIA		INDETER
HIV1-PCR		NEG
HIV2-LIA		NEG
ANTI-HIV	1.1392	Reactive
HIV1-LIA		INDETERMIN
HIV1-PCR		NEG
HIV2-LIA		NEG
ANTI-HIV	884.585	Reactive
ANTI-HIV	894.419	Reactive
HIV1-LIA		POS
HIV1-PCR		POS
HIV2-LIA		NEG
ANTI-HIV	107.511	Reactive
ANTI-HIV	112.463	Reactive
HIV1-LIA		POS
HIV1-PCR		POS
HIV2-LIA		NEG
ANTI-HIV	107.511	Reactive
ANTI-HIV	112.463	Reactive
HIV1-LIA		POS
HIV1-PCR		POS
HIV2-LIA		NEG
ANTI-HIV	1.6648	Reactive
ANTI-HIV	1.9074	Reactive
ANTI-HIV	1.5334	Reactive
HIV1-LIA		NEG
HIV1-PCR		NEG
HIV2-LIA		NEG
ANTI-HIV	3.714	Reactive
ANTI-HIV	1.8308	Reactive
HIV1-LIA		NEG
HIV1-PCR		NEG
HIV2-LIA		NEG
ANTI-HIV	866.998	Reactive
ANTI-HIV	749.54	Reactive
HIV1-LIA		POS
HIV1-PCR		POS
HIV2-LIA		NEG
ANTI-HIV	9.5167	Reactive
ANTI-HIV	8.4795	Reactive
HIV1-LIA		INDETER
HIV1-PCR		NEG
HIV2-LIA		NEG
ANTI-HIV	7.5391	Reactive
HIV1-LIA		INDETERMIN
HIV1-PCR		NEG
HIV2-LIA		NEG
ANTI-HIV	7.2069	Reactive
ANTI-HIV	7.3981	Reactive
HIV1-LIA		POS (2 BANDS)
HIV1-PCR		NEG
HIV2-LIA		NEG
ANTI-HIV	6.3854	Reactive
ANTI-HIV	0.111	RPT 4 WKS
HIV1-LIA		POS (2 BANDS)
HIV1-PCR		NEG
HIV2-LIA		NEG
ANTI-HIV	6.4102	Reactive
HIV1-LIA		POS (2 BANDS)
HIV1-PCR		NEG
HIV2-LIA		NEG
ANTI-HIV	2.1066	Reactive
ANTI-HIV	2.1871	Reactive
HIV1-LIA		NEG
HIV1-PCR		NEG
HIV2-LIA		NEG
ANTI-HIV	1.0621	Reactive
ANTI-HIV	1.5025	Reactive
ANTI-HIV	1.689	Reactive
HIV1-LIA		NEG
HIV1-PCR		NEG
HIV2-LIA		NEG
ANTI-HIV	647.795	Reactive
ANTI-HIV	698.826	Reactive
HIV1-LIA		POS
HIV1-PCR		POS
HIV2-LIA		NEG
ANTI-HIV	1.4828	Reactive
ANTI-HIV	43.4186	Reactive
ANTI-HIV	76.8141	Reactive
HIV1-LIA		POS
HIV1-PCR		POS
HIV2-LIA		NEG
ANTI-HIV	659.147	Reactive
ANTI-HIV	617.218	Reactive
HIV1-LIA		POS
HIV1-PCR		POS
HIV2-LIA		NEG
ANTI-HIV	920.64	Reactive
ANTI-HIV	935.025	Reactive
HIV1-LIA		POS
ANTI-HIV	1079.06	Reactive
ANTI-HIV	857.858	Reactive
HIV1-LIA		POS
HIV1-PCR		POS
HIV2-LIA		NEG
ANTI-HIV	1.8911	Reactive
ANTI-HIV	1.9487	Reactive
HIV1-LIA		NEG
HIV1-PCR		NEG
HIV2-LIA		NEG
ANTI-HIV	544.535	Reactive
ANTI-HIV	576.567	Reactive
HIV1-LIA		POS
ANTI-HIV	6.0765	Reactive
ANTI-HIV	5.9028	Reactive
HIV1-LIA		NEG
HIV1-PCR		NEG
HIV2-LIA		NEG
ANTI-HIV	1.3306	Reactive
ANTI-HIV	1.3111	Reactive
ANTI-HIV	1.2874	Reactive
ANTI-HIV	1.1542	Reactive
HIV1-LIA		INDETERMIN
HIV1-PCR		NEG
HIV2-LIA		NEG
ANTI-HIV	1.0785	Reactive
HIV1-LIA		INDETERMIN
HIV1-PCR		NEG
HIV2-LIA		NEG
ANTI-HIV	1.9959	Reactive
ANTI-HIV	1.9889	Reactive
HIV1-LIA		NEG
HIV1-PCR		NEG
HIV2-LIA		NEG
ANTI-HIV	1.3649	Reactive
ANTI-HIV	1.1627	Reactive
HIV1-LIA		POS (2 BANDS)
HIV1-PCR		NEG
HIV2-LIA		NEG
ANTI-HIV	1.0392	Reactive
HIV1-LIA		POS (2 BANDS)
HIV1-PCR		NEG
HIV2-LIA		NEG
ANTI-HIV	10.6409	Reactive
ANTI-HIV	13.2259	Reactive
HIV1-LIA		NEG
HIV1-PCR		NEG
HIV2-LIA		NEG
ANTI-HIV	4.0669	Reactive
ANTI-HIV	3.8911	Reactive
HIV1-LIA		NEG
HIV1-PCR		NEG
HIV2-LIA		NEG
ANTI-HIV	1.2822	Reactive
ANTI-HIV	1.2462	Reactive
HIV1-LIA		NEG
HIV1-PCR		NEG
HIV2-LIA		NEG
ANTI-HIV	762.467	Reactive
ANTI-HIV	715.411	Reactive
HIV1-LIA		POS
HIV1-PCR		POS
HIV2-LIA		NEG
ANTI-HIV	1.389	Reactive
ANTI-HIV	1.3454	Reactive
HIV1-LIA		NEG
HIV1-PCR		NEG
HIV2-LIA		NEG
ANTI-HIV	1.358	Reactive
ANTI-HIV	1.6388	Reactive
HIV1-LIA		NEG
HIV1-PCR		NEG
HIV2-LIA		NEG
ANTI-HIV	1.5096	Reactive
ANTI-HIV	1.4943	Reactive
HIV1-LIA		NEG
HIV1-PCR		NEG
HIV2-LIA		NEG
ANTI-HIV	382.924	Reactive
ANTI-HIV	396.894	Reactive
HIV1-LIA		POS
HIV1-PCR		POS
HIV2-LIA		NEG
ANTI-HIV	834.176	Reactive
ANTI-HIV	929.032	Reactive
HIV1-LIA		POS
HIV1-PCR		POS
HIV2-LIA		NEG
ANTI-HIV	2.3691	Reactive
ANTI-HIV	1.9832	Reactive
HIV1-LIA		NEG
HIV1-PCR		NEG
HIV2-LIA		NEG
ANTI-HIV	1.11	REACTIVE
ANTI-HIV	2.2636	Reactive
ANTI-HIV	2.1367	Reactive
HIV1-LIA		NEG
HIV1-PCR		NEG
HIV2-LIA		NEG
ANTI-HIV	1.2337	Reactive
ANTI-HIV	1.0169	Reactive
HIV1-LIA		NEG
HIV1-PCR		NEG
HIV2-LIA		NEG
ANTI-HIV	395.168	Reactive
ANTI-HIV	389.204	Reactive
HIV1-LIA		POSITIVE
ANTI-HIV	2.2884	Reactive
ANTI-HIV	1.9536	Reactive
HIV1-LIA		INDETERMIN
HIV1-PCR		NEG
HIV2-LIA		NEG
ANTI-HIV	2.0613	Reactive
HIV1-LIA		INDETERMIN
HIV1-PCR		NEG
HIV2-LIA		NEG
ANTI-HIV	2.2291	Reactive
ANTI-HIV	2.0433	Reactive
HIV1-LIA		NEG
HIV1-PCR		NEG
HIV2-LIA		NEG
ANTI-HIV	748.496	Reactive
ANTI-HIV	712.466	Reactive
HIV1-LIA		POS
HIV1-PCR		POS
HIV2-LIA		NEG
ANTI-HIV	11.5285	Reactive
ANTI-HIV	459.839	Reactive
ANTI-HIV	408.493	Reactive
HIV1-LIA		POS
HIV1-PCR		NOT DETECT
HIV2-LIA		NEG
ANTI-HIV	459.839	Reactive
ANTI-HIV	408.493	Reactive
HIV1-LIA		POS
HIV1-PCR		NOT DETECT
HIV2-LIA		NEG
ANTI-HIV	1.5121	Reactive
ANTI-HIV	1.551	Reactive
HIV1-LIA		NEG
HIV1-PCR		NEG
HIV2-LIA		NEG
ANTI-HIV	40.816	Reactive
ANTI-HIV	319.499	Reactive
ANTI-HIV	349.411	Reactive
ANTI-HIV	344.673	Reactive
HIV1-LIA		POS (2 BANDS)
HIV1-PCR		POS
HIV2-LIA		NEG
ANTI-HIV	318.161	Reactive
HIV1-LIA		POS (2 BANDS)
HIV1-PCR		POS
HIV2-LIA		NEG
ANTI-HIV	1.1891	Reactive
ANTI-HIV	1.3697	Reactive
HIV1-LIA		NEG
HIV1-PCR		NEG
HIV2-LIA		NEG
ANTI-HIV	1.7759	Reactive
ANTI-HIV	1.8756	Reactive
HIV1-LIA		NEG
HIV1-PCR		NEG
HIV2-LIA		NEG
ANTI-HIV	2.0463	Reactive
ANTI-HIV	1.8206	Reactive
HIV1-LIA		NEG
HIV1-PCR		NEG
HIV2-LIA		NEG
ANTI-HIV	544.443	Reactive
ANTI-HIV	516.735	Reactive
HIV1-LIA		POS
HIV1-PCR		POS
HIV2-LIA		NEG
ANTI-HIV	1.0364	Reactive
ANTI-HIV	1.7017	Reactive
HIV1-LIA		NEG
HIV1-PCR		NEG
HIV2-LIA		NEG
ANTI-HIV	339.916	Reactive
ANTI-HIV	363.915	Reactive
HIV1-LIA		POS
HIV1-PCR		POS
HIV2-LIA		NEG
ANTI-HIV	2.6867	Reactive
ANTI-HIV	2.5474	Reactive
HIV1-LIA		NEG
HIV1-PCR		NEG
HIV2-LIA		NEG
ANTI-HIV	3.5289	Reactive
ANTI-HIV	3.414	Reactive
HIV1-LIA		NEG
HIV1-PCR		NEG
HIV2-LIA		NEG
ANTI-HIV	914.756	Reactive
ANTI-HIV	7.5364	Reactive
ANTI-HIV	7.3092	Reactive
HIV1-LIA		NEG
HIV1-PCR		NEG
HIV2-LIA		NEG
ANTI-HIV	26.1651	Reactive
ANTI-HIV	99.0259	Reactive
HIV1-LIA		POS
HIV2-LIA		NEG
ANTI-HIV	1.1971	Reactive
ANTI-HIV	1.0672	Reactive
HIV1-LIA		NEG
HIV1-PCR		NEG
HIV2-LIA		NEG
ANTI-HIV	401.838	Reactive
ANTI-HIV	385.525	Reactive
HIV1-LIA		POS
HIV1-PCR		POS
HIV2-LIA		NEG
ANTI-HIV	374.535	Reactive
ANTI-HIV	345.715	Reactive
HIV1-LIA		POS
HIV1-PCR		POS
HIV2-LIA		NEG
ANTI-HIV	0.1173	Nonreactiv
ANTI-HIV	2.1379	Reactive
ANTI-HIV	2.4268	Reactive
HIV1-LIA		NEG
HIV1-PCR		NEG
HIV2-LIA		NEG
ANTI-HIV	2.7108	Reactive
ANTI-HIV	2.4823	Reactive
HIV1-LIA		NEG
HIV1-PCR		NEG
HIV2-LIA		NEG
ANTI-HIV	483.252	Reactive
ANTI-HIV	334.204	Reactive
HIV1-LIA		POS
HIV1-PCR		NOT DETECT
HIV2-LIA		NEG
ANTI-HIV	483.252	Reactive
ANTI-HIV	334.204	Reactive
HIV1-LIA		POS
HIV1-PCR		NOT DETECT
HIV2-LIA		NEG
ANTI-HIV	1.3502	Reactive
ANTI-HIV	1.3502	Reactive
ANTI-HIV	951.597	Reactive
ANTI-HIV	847.435	Reactive
HIV1-LIA		POS
HIV1-PCR		POS
HIV2-LIA		NEG
ANTI-HIV	761.785	Reactive
ANTI-HIV	667.265	Reactive
HIV1-LIA		POS
HIV1-PCR		POS
HIV2-LIA		NEG
ANTI-HIV	389.27	Reactive
ANTI-HIV	389.119	Reactive
HIV1-LIA		POS
HIV1-PCR		POS
HIV2-LIA		NEG
ANTI-HIV	324.776	Reactive
ANTI-HIV	1.8378	Reactive
ANTI-HIV	1.9345	Reactive
HIV1-LIA		NEG
HIV1-PCR		NEG
HIV2-LIA		NEG
ANTI-HIV	350.612	Reactive
ANTI-HIV	330.517	Reactive
HIV1-LIA		POSITIVE
ANTI-HIV	27.7745	Reactive
ANTI-HIV	19.7562	Reactive
HIV1-LIA		INDETERMIN
HIV1-PCR		NEG
HIV2-LIA		NEG
ANTI-HIV	8.6563	Reactive
HIV1-LIA		INDETERMIN
HIV1-PCR		NEG
HIV2-LIA		NEG
ANTI-HIV	1.0989	Reactive
ANTI-HIV	1.9426	Reactive
ANTI-HIV	1.9362	Reactive
HIV1-LIA		NEG
HIV1-PCR		NEG
HIV2-LIA		NEG
ANTI-HIV	415.364	Reactive
ANTI-HIV	376.117	Reactive
HIV1-LIA		POS
HIV1-PCR		POS
HIV2-LIA		NEG
ANTI-HIV	415.364	Reactive
ANTI-HIV	376.117	Reactive
HIV1-LIA		POS
HIV1-PCR		POS
HIV2-LIA		NEG
ANTI-HIV	1.1763	Reactive
ANTI-HIV	1.4292	Reactive
ANTI-HIV	1.163	Reactive
HIV1-LIA		NEG
HIV1-PCR		NEG
HIV2-LIA		NEG
ANTI-HIV	1.1433	Reactive
ANTI-HIV	881.389	Reactive
ANTI-HIV	964.867	Reactive
HIV1-LIA		POS
HIV1-PCR		POS
HIV2-LIA		NEG
ANTI-HIV	3.542	Reactive
ANTI-HIV	3.0622	Reactive
HIV1-LIA		NEG
HIV1-PCR		NEG
HIV2-LIA		NEG
ANTI-HIV	906.73	pos
ANTI-HIV	2.9315	Reactive
ANTI-HIV	2.1054	Reactive
HIV1-LIA		NEG
HIV1-PCR		NEG
HIV2-LIA		NEG
ANTI-HIV	1.3973	Reactive
ANTI-HIV	1.4643	Reactive
HIV1-LIA		NEG
HIV1-PCR		NEG
HIV2-LIA		NEG
ANTI-HIV	95.3774	Reactive
ANTI-HIV	85.4304	Reactive
HIV1-LIA		NEG
HIV1-PCR		NEG
HIV2-LIA		NEG
ANTI-HIV	77.0949	Reactive
HIV1-LIA		NEG
HIV1-PCR		NEG
HIV2-LIA		NEG
ANTI-HIV	1.4152	Reactive
ANTI-HIV	1.2875	Reactive
HIV1-LIA		INDETERMIN
HIV1-PCR		NEG
HIV2-LIA		NEG
ANTI-HIV	1.648	Reactive
HIV1-LIA		INDETERMIN
HIV1-PCR		NEG
HIV2-LIA		NEG
ANTI-HIV	4.3977	Reactive
ANTI-HIV	4.6513	Reactive
HIV1-LIA		NEG
HIV1-PCR		NEG
HIV2-LIA		NEG
ANTI-HIV	2.0899	Reactive
ANTI-HIV	1.8971	Reactive
HIV1-LIA		NEG
HIV1-PCR		NEG
HIV2-LIA		NEG
ANTI-HIV	1.512	Reactive
ANTI-HIV	1.3142	Reactive
HIV1-LIA		NEG
HIV1-PCR		NEG
HIV2-LIA		NEG
ANTI-HIV	471.055	Reactive
ANTI-HIV	476.775	Reactive
HIV1-LIA		POSITIVE
ANTI-HIV	905.543	Reactive
ANTI-HIV	1.9401	Reactive
ANTI-HIV	1.9546	Reactive
HIV1-LIA		NEG
HIV1-PCR		NEG
HIV2-LIA		NEG
ANTI-HIV	1.2181	Reactive
ANTI-HIV	1.0942	Reactive
HIV1-LIA		NEG
HIV1-PCR		NEG
HIV2-LIA		NEG
ANTI-HIV	22.2254	Reactive
ANTI-HIV	1.261	Reactive
ANTI-HIV	1.1072	Reactive
HIV1-LIA		NEG
HIV1-PCR		NEG
HIV2-LIA		NEG
ANTI-HIV	2.244	Reactive
ANTI-HIV	1.8152	Reactive
HIV1-LIA		INDETERMIN
HIV1-PCR		NEG
HIV2-LIA		NEG
ANTI-HIV	1.87	Reactive
[truncated: 1,722 more rows]
