# Supplementary material for: Screening and diagnostic testing protocols for HIV and Syphilis infections in health care setting in Qatar: Evaluation and recommendations
Source: PLoS One. 2023 Feb 7;18(2):e0278079. doi: 10.1371/journal.pone.0278079 (PMC9904467; doi:10.1371/journal.pone.0278079)
Supplement: S2 Table — (XLSX) [file pone.0278079.s002.xlsx]

## Sheet: Sheet1
NO	RPR	Result	Dilution1	D1	Dilution2	D2	TPA	TPA2
1	Pos	1	1:4	1	1:4	1	NONREACTIV	0
2	Pos	1	1:8	1	1:8	1	POSITIVE	1
3	pos	1	1:1	1	1:1	1	RPT (HMC)
4	pos	1	1:4	1	1:4	1	POSITIVE	1
5	pos	1	1:1	1	1:1	1	NONREACTIV	0
6	pos	1	1:16	1	1:16	1	NEG	0
7	pos	1	1:4	1	1:4	1	POSITIVE	1
8	pos	1	1:2	1	1:2	1	POSITIVE	1
9	pos	1	1:8	1	1:8	1	POSITIVE	1
10	pos	1	1:4	1	1:4	1	POSITIVE	1
11	pos	1	1:4	1	1:4	1	NEG	0
12	pos	1	1:2	1	1:2	1	POSITIVE	1
13	pos	1	1:2	1	1:2	1	NONREACTIV	0
14	pos	1	1:2	1	1:2	1	NONREACTIV	0
15	pos	1	1:4	1	1:4	1	NONREACTIV	0
16	pos	1	1:4	1	1:4	1	NONREACTIV	0
17	pos	1	1:6	1	1:16	1	POSITIVE	1
18	pos	1	1:2	1	1:2	1	NONREACTIV	0
19	pos	1	1:2	1	1:2	1	NONREACTIV	0
20	pos	1	1:2	1	1:2	1	NONREACTIV	0
21	pos	1	1:2	1	1:2	1	NONREACTIV	0
22	pos	1	1:2	1	1:2	1	POSITIVE	1
23	pos	1	1:2	1	1:2	1	NEG	0
24	pos	1	1:2	1	1:2	1	NEG	0
25	pos	1	1:64	1	1:64	1	POSITIVE	1
26	pos	1	1:8	1	1:8	1	NEG	0
27	pos	1	1:16	1	1:16	1	POSITIVE	1
28	pos	1	1:4	1	1:4	1	NEG	0
29	pos	1	1:4	1	1:4	1	NEG	0
30	pos	1	1:8	1	1:8	1	NEG	0
31	pos	1	1:4	1	1:4	1	NONREACTIV	0
32	pos	1	1:1	1	1:1	1	NONREACTIV	0
33	pos	1	1:1	1	1:1	1	NONREACTIV	0
34	pos	1	1:2	1	1:2	1	POSITIVE	1
35	pos	1	1:4	1	1:4	1	NONREACTIV	0
36	pos	1	1:2	1	1:2	1	NONREACTIV	0
37	pos	1	1:2	1	1:2	1	NONREACTIV	0
38	pos	1	1:2	1	1:2	1	NONREACTIV	0
39	pos	1	1:4	1	1:4	1	NONREACTIV	0
40	pos	1	1:8	1	1:8	1	NONREACTIV	0
41	pos	1	1:128	1	1:128	1	POSITIVE	1
42	pos	1	1:2	1	1:2	1	POSITIVE	1
43	pos	1	1:4	1	1:4	1	POSITIVE	1
44	pos	1	1:2	1	1:2	1	NEG	0
45	pos	1	01:04:00	1	01:04:00	1	POSITIVE	1
46	pos	1	1:4	1	1:4	1	POSITIVE	1
47	pos	1	1:32	1	1:32	1	POSITIVE	1
48	pos	1	1:2	1	1:2	1	POSITIVE	1
49	pos	1	1:4	1	1:4	1	POSITIVE	1
50	pos	1	1:16	1	1:16	1	NEG	0
51	pos	1	1:2	1	1:2	1	POSITIVE	1
52	pos	1	1:4	1	1:4	1	POSITIVE	1
53	pos	1	1:4	1	1:4	1	NEG	0
54	pos	1	1:4	1	1:4	1	NEG	0
55	pos	1	1:16	1	1:16	1	NEG	0
56	pos	1	1:4	1	1:4	1	NEG	0
57	pos	1	1:4	1	1:4	1	POSITIVE	1
58	pos	1	1:1	1	1:1	1	POSITIVE	1
59	pos	1	1:2	1	1:2	1	NONREACTIV	0
60	pos	1	1:8	1	1:8	1	POSITIVE	1
61	pos	1	1:4	1	1:4	1	POSITIVE	1
62	pos	1	1:4	1	1:4	1	POSITIVE	1
63	pos	1	1:4	1	1:4	1	NONREACTIV	0
64	pos	1	1:2	1	1:2	1	NONREACTIV	0
65	pos	1	1:2	1	1:2	1	NONREACTIV	0
66	pos	1	1:16	1	1:16	1	POSITIVE	1
67	pos	1	1:2	1	1:2	1	POSITIVE	1
68	pos	1	1:2	1	1:2	1	NONREACTIV	0
69	pos	1	1:1	1	1:1	1	NONREACTIV	0
70	pos	1	1:4	1	1:4	1	POSITIVE	1
71	pos	1	1:4	1	1:4	1	NONREACTIV	0
72	pos	1	1:2	1	1:2	1	NONREACTIV	0
73	pos	1	1:2	1	1:2	1	POSITIVE	1
74	pos	1	1:16	1	1:16	1	POSITIVE	1
75	pos	1	1:2	1	1:2	1	POSITIVE	1
76	pos	1	1:4	1	1:4	1	NEG	0
77	pos	1	1:4	1	1:4	1	NONREACTIV	0
78	pos	1	1:2	1	1:2	1	POSITIVE	1
79	pos	1	1:2	1	1:2	1	NEG	0
80	pos	1	1:16	1	1:16	1	POSITIVE	1
81	pos	1	1:4	1	1:4	1	NEG	0
82	pos	1	1:1	1	1:1	1	NEG	0
83	pos	1	1:1	1	1:1	1	NEG	0
84	pos	1	1:2	1	1:2	1	POSITIVE	1
85	pos	1	1:4	1	1:4	1	NEG	0
86	POS	1	1:02	1	1:02	1	POSITIVE	1
87	POS	1	1:2	1	1:2	1	NEG	0
88	POS	1	1:1	1	1:1	1	NEG	0
89	POS	1	1:16	1	1:16	1	NEG	0
90	POS	1	1:4	1	1:4	1	NEG	0
91	POS	1	1:2	1	1:2	1	NEG	0
92	POS	1	1:4	1	1:4	1	POSITIVE	1
93	POS	1	1:2	1	1:2	1	NEG	0
94	POS	1	1:2	1	1:2	1	NEG	0
95	POS	1	1:2	1	1:2	1	NEG	0
96	POS	1	1:8	1	1:8	1	NEG	0
97	POS	1	1:4	1	1:4	1	NEG	0
98	POS	1	1:2	1	1:2	1	NEG	0
99	POS	1	1:1	1	1:1	1	NEG	0
100	POS	1	1:2	1	1:2	1	NEG	0
101	POS	1	1:2	1	1:2	1	POSITIVE	1
102	POS	1	1:2	1	1:2	1	NONREACTIV	0
103	POS	1	1:2	1	1:2	1	NONREACTIV	0
104	POS	1	1:1	1	1:1	1	NEG	0
105	POS	1	1:1	1	1:1	1	NEG	0
106	POS	1	1:1	1	1:1	1	POSITIVE	1
107	POS	1	1:64	1	1:64	1	POSITIVE	1
108	POS	1	1:1	1	1:1	1	NONREACTIV	0
109	POS	1	1:4	1	1:4	1	NONREACTIV	0
110	POS	1	1:4	1	1:4	1	NONREACTIV	0
111	POS	1	1:4	1	1:4	1	NONREACTIV	0
112	POS	1	1:16	1	1:16	1	NONREACTIV	0
113	POS	1	1:2	1	1:2	1	POSITIVE	1
114	POS	1	1:2	1	1:2	1	NONREACTIV	0
115	POS	1	1:4	1	1:4	1	NONREACTIV	0
116	POS	1	1:2	1	1:2	1	NONREACTIV	0
117	POS	1	1:2	1	1:2	1	NONREACTIV	0
118	POS	1	1:1	1	1:1	1	NEG	0
119	POS	1	1:2	1	1:2	1	NEG	0
120	POS	1	1:4	1	1:4	1	POSITIVE	1
121	POS	1	1:4	1	1:4	1	POSITIVE	1
122	POS	1	1:4	1	1:4	1	POSITIVE	1
123	POS	1	1:8	1	1:8	1	POSITIVE	1
124	POS	1	1:1	1	1:1	1	NEG	0
125	POS	1	1:4	1	1:4	1	NEG	0
126	POS	1	1:2	1	1:2	1	NEG	0
127	POS	1	1:64	1	1:64	1	POSITIVE	1
128	POS	1	1:8	1	1:8	1	NEG	0
129	POS	1	1:8	1	1:8	1	NEG	0
130	POS	1	1:2	1	1:2	1	NEG	0
131	POS	1	1:1	1	1:1	1	NEG	0
132	POS	1	1:4	1	1:4	1	NEG	0
133	POS	1	1:2	1	1:2	1	POSITIVE	1
134	POS	1	1:2	1	1:2	1	POSITIVE	1
135	POS	1	1:8	1	1:8	1	POSITIVE	1
136	POS	1	1:8	1	1:8	1	POSITIVE	1
137	POS	1	1:4	1	1:4	1	NEG	0
138	POS	1	1:2	1	1:2	1	NEG	0
139	POS	1	1:4	1	1:4	1	POSITIVE	1
140	POS	1	1:32	1	1:32	1	POSITIVE	1
141	POS	1	1:2	1	1:2	1	NONREACTIV	0
142	POS	1	1:8	1	1:8	1	POSITIVE	1
143	POS	1	1:2	1	1:2	1	NEG	0
144	POS	1	1:8	1	1:8	1	NONREACTIV	0
145	POS	1	1:2	1	1:2	1	POSITIVE	1
146	POS	1	1:8	1	1:8	1	NONREACTIV	0
147	POS	1	1:2	1	1:2	1	NONREACTIV	0
148	POS	1	1:4	1	1:4	1	POSITIVE	1
149	POS	1	1:2	1	1:2	1	NONREACTIV	0
150	POS	1	1:2	1	1:2	1	NONREACTIV	0
151	POS	1	1:2	1	1:2	1	NONREACTIV	0
152	POS	1	1:16	1	1:16	1	POSITIVE	1
153	POS	1	1:4	1	1:4	1	POSITIVE	1
154	POS	1	1:2	1	1:2	1	NEG	0
155	POS	1	1:1	1	1:1	1	POSITIVE	1
156	POS	1	1:8	1	1:8	1	NEG	0
157	POS	1	1:1	1	1:1	1	NEG	0
158	POS	1	1:1	1	1:1	1	NEG	0
159	POS	1	1:2	1	1:2	1	POSITIVE	1
160	POS	1	1:1	1	1:1	1	NONREACTIV	0
161	POS	1	1:4	1	1:4	1	NONREACTIV	0
162	POS	1	1:8	1	1:8	1	POSITIVE	1
163	POS	1	1:128	1	1:128	1	POSITIVE	1
164	POS	1	1:4	1	1:4	1	NEG	0
165	POS	1	1:4	1	1:4	1	NEG	0
166	POS	1	1:4	1	1:4	1	NEG	0
167	POS	1	1:2	1	1:2	1	NEG	0
168	POS	1	1:2	1	1:2	1	NEG	0
169	POS	1	1:16	1	1:16	1	POSITIVE	1
170	POS	1	1:2	1	1:2	1	NEG	0
171	POS	1	1:4	1	1:4	1	NEG	0
172	POS	1	1:4	1	1:4	1	NEG	0
173	POS	1	1:2	1	1:2	1	POSITIVE	1
174	POS	1	1:12	1	1:12	1	NEG	0
175	POS	1	1:2	1	1:2	1	POSITIVE	1
176	POS	1	1:4	1	1:4	1	NEG	0
177	POS	1	1:2	1	1:2	1	POSITIVE	1
178	POS	1	1:2	1	1:2	1	POSITIVE	1
179	POS	1	1:4	1	1:4	1	NEG	0
180	POS	1	1:8	1	1:8	1	POSITIVE	1
181	POS	1	1:16	1	1:16	1	POSITIVE	1
182	POS	1	1:1	1	1:1	1	NONREACTIV	0
183	POS	1	1:4	1	1:4	1	POSITIVE	1
184	POS	1	1:2	1	1:2	1	NONREACTIV	0
185	POS	1	1:2	1	1:2	1	POSITIVE	1
186	POS	1	1:4	1	1:4	1	NONREACTIV	0
187	POS	1	1:2	1	1:2	1	NONREACTIV	0
188	POS	1	1:2	1	1:2	1	NONREACTIV	0
189	POS	1	1:2	1	1:2	1	NONREACTIV	0
190	POS	1	1:8	1	1:8	1	NONREACTIV	0
191	POS	1	1:16	1	1:16	1	NONREACTIV	0
192	POS	1	1:16	1	1:16	1	POSITIVE	1
193	POS	1	1:1	1	1:1	1	NONREACTIV	0
194	POS	1	1:1	1	1:1	1	NEG	0
195	POS	1	1:2	1	1:2	1	NEG	0
196	POS	1	1:8	1	1:8	1	NEG	0
197	POS	1	1:4	1	1:4	1	NEG	0
198	POS	1	1:2	1	1:2	1	NEG	0
